# Supplementary material for: Soil and Foliar Applications of Wood Distillate Differently Affect Soil Properties and Field Bean Traits in Preliminary Field Tests
Source: Plants (Basel). 2022 Dec 26;12(1):121. doi: 10.3390/plants12010121 (PMC9823333; doi:10.3390/plants12010121)
Supplement: Supplementary file 1 [file plants-12-00121-s001.zip]

Archive with 1 entries (1 files):
- plants-2054792-supplementary.pdf
